# Supplementary material for: Deep-Blue Triplet–Triplet Annihilation Organic Light-Emitting Diode (CIEy ≈ 0.05) Using Tetraphenylimidazole and Benzonitrile Functionalized Anthracene/Chrysene Emitters
Source: Molecules. 2022 Dec 15;27(24):8923. doi: 10.3390/molecules27248923 (PMC9787557; doi:10.3390/molecules27248923)
Supplement: Supplementary file 1 [file molecules-27-08923-s001.zip]

Archive with 1 entries (1 files):
- molecules-2096747-supplementary.pdf
